# Supplementary material for: Comparative Analysis of Metagenomic Next-Generation Sequencing, Sanger Sequencing, and Conventional Culture for Detecting Common Pathogens Causing Lower Respiratory Tract Infections in Clinical Samples
Source: Microorganisms. 2025 Mar 18;13(3):682. doi: 10.3390/microorganisms13030682 (PMC11944894; doi:10.3390/microorganisms13030682)
Supplement: Supplementary file 1 [file microorganisms-13-00682-s001.zip]

Archive with 1 entries (1 files):
- microorganisms-3493019-supplementary.pdf
